# Supplementary material for: Human platelet lysate produced from leukoreduction filter contents enables sufficient MSC growth
Source: Stem Cell Res Ther. 2025 Apr 23;16:205. doi: 10.1186/s13287-025-04329-y (PMC12020118; doi:10.1186/s13287-025-04329-y)
Supplement: Supplementary file 1 — Supplementary Material 1: Supplementary table. Kit used for evaluating cell quality [file 13287_2025_4329_MOESM1_ESM.xlsx]

## Sheet: Sheet1
Antibodies used in Table 1
	Name	Company	Cat #
	Pacific Blue Mouse IgG1, k Isotype Control	BL	400151
	PE Mouse IgG1, κ Isotype Control	BD	349043
	APC Mouse IgG1, κ Isotype Control	BD	555751
	APC/Fire 750 Mouse IgG2a, k Isotype Control	BL	400284
	Pacific Blue Mouse Anti-human CD14	BL	367122
	PE Mouse Anti-Human CD73	BD	550257
	APC Mouse Anti-Human CD105	BD	562408
	APC/Fire 750 Mouse anti-human HLA-DR	BL	307658
	Pacific Blue Mouse anti-human CD19	BL	302232
	PE Mouse Anti-Human CD34	BD	348057
	APC Mouse Anti-Human CD45	BD	555485
	Pacific Blue Mouse anti-human CD44	BL	338824
	PE Mouse Anti-Human CD166	BC	A22361
	APC Mouse anti-human CD90	BL	328114
		BL: Biolegend
		BF: Becton dickinson
Antibodies and kits used in Figure 5 and Table 2
	Name	Company	Cat #
PDGF-BB	Human PDGF-BB ELISA Kit	R&D SYSTEMS	DBB00
FACS	Human BD FcBlock	BD	564220
	PE Mouse IgG κ Isotype Control	BD	555749
	PE Mouse Anti-Human CD44	BD	550989
	PE Mouse Anti-Human CD45	BD	560975
	PE Mouse Anti-Human CD90	BD	561970
	PE Mouse Anti-Human CD105	BD	560839
	PE Mouse Anti-Human CD166	BD	560903
Differentiation capacity	StemPro™ Osteogenesis Differentiation Kit	Gibco	A1007201
	StemPro™ Adipogenesis Differentiation Kit	Gibco	A1007001
	StemPro™ Chondrogenesis Differentiation Kit	Gibco	A1007101
